# Supplementary material for: Positive and Negative Effects of Administering a Magnetic Field to Patients with Rheumatoid Arthritis (RA)
Source: J Clin Med. 2024 Mar 12;13(6):1619. doi: 10.3390/jcm13061619 (PMC10971695; doi:10.3390/jcm13061619)
Supplement: Supplementary file 1 [file jcm-13-01619-s001.zip]

Archive with 2 entries (2 files):
- File S2.pdf
- File S1.pdf
